# Supplementary material for: Hit-to-Lead Optimization of Energy-Coupling Factor (ECF) Transporter Inhibitors as Novel Antibiotic
Source: J Med Chem. 2026 Jun 6;69(12):14069–84. doi: 10.1021/acs.jmedchem.5c02721 (PMC13312448; doi:10.1021/acs.jmedchem.5c02721)
Supplement: Supplementary file 2 [file jm5c02721_si_002.csv]

Compound;Smile;Lactobacillus casei %inh. ;Lactobacillus casei (IC50 µM);E. faecalis DSM-20478 MIC (µg/mL);E. faecium DSM-17050 MIC (µg/mL);E. faecium DSM-20477 MIC (µg/mL);S. pneumoniae DSM-11865 MIC (µg/mL);S. pneumoniae DSM-20566 MIC (µg/mL)
5;O=C(O)C1=CC(OCC2=CC(Cl)=CC(Cl)=C2)=CC=C1O;n.i. @50 mM ;;;;;;
6;O=C(O)C1=CC(OCC2=CC(Cl)=CC(Br)=C2)=CC=C1O;64±5 @50 µM ;;;;;;
7;O=C(O)C1=CC(OCC2=CC(Br)=CC(Br)=C2)=CC=C1O;42 ± 8 @50 µM ;;;;;;
8;O=C(O)C1=CC(OCC2=CC(C(F)(F)F)=CC(C(F)(F)F)=C2)=CC=C1O;32 ± 29 @50 µM ;;;;;;
9;O=C(O)C1=CC(OCC2=CC(C3CC3)=CC(C4CC4)=C2)=CC=C1O;68 ± 3 @50 µM ;;;;;;
10;O=C(O)C1=CC(OCC2=CC(CC(F)(F)F)=CC(CC(F)(F)F)=C2)=CC=C1O;n.i. @50 µM ;;;;;;
11;O=C(O)C1=CC(OCC2=CC(C3=COC=C3)=CC(C4=COC=C4)=C2)=CC=C1O;20 ± 10 @50 µM ;;;;;;
12;OC1=CC=C(OCC2=CC(C3=C(C(O)=O)C=CO3)=CC(C4=C(C(O)=O)C=CO4)=C2)C=C1C(O)=O;8 ± 5 @50 µM ;;;;;;
13;O=C(O)C1=CC(OCC2=CC(C3=CSC=C3)=CC(C4=CSC=C4)=C2)=CC=C1O;97 ± 3 @50 µM;26 ± 2;;;;;
14;O=C(O)C1=CC(OCC2=CC(C3=CSC(CNC(OC(C)(C)C)=O)=C3)=CC(C4=CSC(CNC(OC(C)(C)C)=O)=C4)=C2)=CC=C1O;;8 ± 2;;;;;
15;O=C(O)C1=CC(OCC2=CC(C3=CSC(CN)=C3)=CC(C4=CSC(CN)=C4)=C2)=CC=C1O;n.i. @50 µM ;;;;;;
16;O=C(O)C1=CC(OCC2=CC(C3=CC=CN=C3)=CC(C4=CC=CN=C4)=C2)=CC=C1O;n.i. @50 µM ;;;;;;
17;O=C(O)C1=CC(OCC2=CC(C3=CC=C(OC(C)C)N=C3)=CC(C4=CC=C(OC(C)C)N=C4)=C2)=CC=C1O;;9 ± 2;;;;;
18;O=C(O)C1=CC(OCC2=CC(C3=CC(Cl)=C(OC(C)C)N=C3)=CC(C4=CC(Cl)=C(OC(C)C)N=C4)=C2)=CC=C1O;;4 ± 1.5;2;5;4	5;1;2
19;O=C(O)C1=CC(OCC2=CC=CC(C(C)(C)C)=C2)=CC=C1O;15 ± 10 @100 µM;;;;;;
20;O=C(O)C1=CC(OCC2=CC=CC(C3=COC=C3)=C2)=CC=C1O;21 ± 9 @100 µM;;;;;;
21;O=C(O)C1=CC(OCC2=CC=CC(C3=CSC=C3)=C2)=CC=C1O;;92 ± 18;;;;;
22;O=C(O)C1=CC(OCC2=CC=CC(N3C=CN=N3)=C2)=CC=C1O;n.i. @ 100 µM;;;;;;
23;O=C(O)C1=CC(OCC2=CC=CC(N3N=NC(COC4=CC=CC(CO)=C4)=C3)=C2)=CC=C1O;n.i. @ 100 µM;;;;;;
24;O=C(O)C1=CC(OCC2=CC=CC(N3N=NC(CCCC(O)=O)=C3)=C2)=CC=C1O;n.i. @ 100 µM ;;;;;;
25;O=C(O)C1=CC(OCC2=CC=CC(N3N=NC(C(C)(C)C)=C3)=C2)=CC=C1O;27 ± 17@100 µM;;;;;;
26;O=C(O)C1=CC(OCC2=CC=CC(N3N=NC(C4CCCC4)=C3)=C2)=CC=C1O;6±2@100µM;;;;;;
27;O=C(O)C1=CC(OCC2=CC=CC(C3=CC=CN=C3)=C2)=CC=C1O;n.i. @100 µM;;;;;;
28;O=C(O)C1=CC(OCC2=CC=CC(C3=CC=C(OC(C)C)N=C3)=C2)=CC=C1O;;187 ± 57;;;;;
29;O=C(O)C1=CC(OCC2=CC=CC(C3=CC=NC4=CC=CC=C34)=C2)=CC=C1O;31 ± 5@100 µM;;;;;;
30;O=C(O)C1=CC(OCC2=CC(N3N=NC(C4(O)CCCC4)=C3)=CC(C5=CC(Cl)=C(OC(C)C)N=C5)=C2)=CC=C1O;99 ± 0.5 @100 µM;;;;;;
31;O=C(O)C1=CC(OCC2=CC(N3N=NC(C4CCCC4)=C3)=CC(C5=CC(Cl)=C(OC(C)C)N=C5)=C2)=CC=C1O;;5 ± 0.4;1;1;2;0	5;0	5
32;O=C(O)C1=CC(OCC2=CC(N3N=NC(C4CC4)=C3)=CC(C5=CC(Cl)=C(OC(C)C)N=C5)=C2)=CC=C1O;;10 ± 0.3;;;;;
33;O=C(O)C1=CC(OCC2=CC(N3N=NC(C4=CSC=C4)=C3)=CC(C5=CC(Cl)=C(OC(C)C)N=C5)=C2)=CC=C1O;;4 ± 1;1;2;1;0	3;0	3
34;O=C(O)C1=CC(OCC2=CC(N3N=NC(C4=CC=CS4)=C3)=CC(C5=CC(Cl)=C(OC(C)C)N=C5)=C2)=CC=C1O;;4 ± 0.4;2;2;2;1;0	6
35;O=C(O)C1=CC(OCC2=CC(N3N=NC(CN(C)C)=C3)=CC(C4=CC(Cl)=C(OC(C)C)N=C4)=C2)=CC=C1O;n.i. @100 µM;;;;;;
36;O=C(O)C1=CC(OCC2=CC(C3=CC(Cl)=C(OC(C)C)N=C3)=CC(N4N=NC(C(C)(C)C)=C4)=C2)=CC=C1O;;7 ± 0.3;2;2;1;1;0	5
